# Supplementary material for: Effects of exercise with or without β-hydroxy-β-methylbutyrate supplementation on muscle mass, muscle strength, and physical performance in patients with sarcopenia: a systematic review and meta-analysis
Source: Front Nutr. 2024 Sep 18;11:1460133. doi: 10.3389/fnut.2024.1460133 (PMC11444964; doi:10.3389/fnut.2024.1460133)
Supplement: Supplementary file 1 [file Data_Sheet_1.zip]

Archive with 2 entries (2 files):
- Supplementary_Material/PRISMA 2020 Checklist.docx
- Supplementary_Material/Supplementary_Material.docx
